# Supplementary material for: Lack of Highly Pathogenic Avian Influenza H5N1 in the South Shetland Islands in Antarctica, Early 2023
Source: Animals (Basel). 2024 Mar 26;14(7):1008. doi: 10.3390/ani14071008 (PMC11011164; doi:10.3390/ani14071008)
Supplement: Supplementary file 1 [file animals-14-01008-s001.zip]

Archive with 1 entries (1 files):
- animals-2807465-supplementary.pdf
